# Supplementary material for: Response of PIP aquaporins to long-term cold stress in two citrus rootstocks
Source: PLoS One. 2026 Jul 31;21(7):e0355050. doi: 10.1371/journal.pone.0355050 (PMC13426935; doi:10.1371/journal.pone.0355050)
Supplement: S1 Data — (XLSX) [file pone.0355050.s003.xlsx]

## Sheet: Hoja1
	PIP1-2	PIP2-2	PIP2-5		ψπ	ψW	RWC		E	Gs	Pn	Ci		Fm'1	Fm'2	Fm'3	Fm'4	F1	F2	F3	F4	Fv / Fm 1	Fv / Fm 2	Fv / Fm 3	Fv / Fm 4
CAR CT	9.41	2.25761	1.63332	CAR CT	-1.47	-0.2875	93.501	CAR 0	0.685	27.5	3	205.5	CAR CT	0.5098	0.5186	0.5088	0.5059	0.0985	0.0985	0.099	0.0995	0.806787	0.810066	0.805425	0.803321
CAR CT	6.18461	1.788	1.02252	CAR CT	-1.458	-0.25	93.6913	CAR 0	1.48333	58.3333	6.83333	184	CAR CT	0.4569	0.4608	0.4544	0.4593	0.0824	0.0828	0.0824	0.0833	0.819654	0.820312	0.818662	0.818637
CAR CT	12.6464	1.31628	1.21347	CAR CT	-1.444	-0.225	93.453	CAR 0	0.753333	27.3333	2.93333	209.667	CAR CT	0.7956	0.7882	0.823	0.7833	0.1554	0.1539	0.1544	0.1534	0.804676	0.804745	0.812394	0.804162
MAC CT	2.10655	0.902776	0.648963	CAR CT	-1.42	-0.27	93.5512	CAR 0	0.99	40.3333	3.16667	257	CAR CT	0.4877	0.4853	0.4936	0.5	0.0936	0.0941	0.0926	0.0926	0.808079	0.806099	0.812399	0.8148
MAC CT	6.69791	0.860808	0.810634	CAR CT	-1.4	-0.236	93.6321	CAR 0	0.985	44.25	3.875	244.25	CAR CT	0.6324	0.6343	0.6642	0.6328	0.1216	0.1206	0.1201	0.1221	0.807717	0.809869	0.819181	0.807048
MAC CT	3.17956	0.764796	0.642846	CAR CT	-1.39	-0.261	93.4131	CAR 0	0.88	36	3.15	223.5	CAR CT	0.4907	0.4971	0.5025	0.498	0.0946	0.0951	0.0941	0.0946	0.807214	0.80869	0.812736	0.81004
CAR 2	45.3645	1.40229	1.76665	MAC CT	-1.22	-0.325	93.541	CAR 0	1.26333	49	7.56667	129	CAR 6	0.0975	0.1054	0.1152	0.1103	0.0368	0.0368	0.0368	0.0368	0.622564	0.650854	0.680556	0.666364
CAR 2	52.6252	2.51014	2.09332	MAC CT	-1.24	-0.325	93.6341	CAR 0	1.19	44.5	3.65	249.5	CAR 6	0.1162	0.1216	0.1265	0.1319	0.0446	0.0441	0.0446	0.0446	0.616179	0.637336	0.647431	0.661865
CAR 2	116.709	2.85223	3.45555	MAC CT	-1.18	-0.65	94.2122	CAR 0	1.425	55.5	11.5	160	CAR 6	0.076	0.0843	0.0887	0.076	0.0377	0.0377	0.0377	0.0377	0.503947	0.552788	0.574972	0.503947
MAC 2	4.04291	0.296839	0.36884	MAC CT	-1.34	-0.55	93.6341	MAC 0	1.02333	42.3333	6.1	145	CAR 6	0.0721	0.0794	0.0735	0.0436	0.0417	0.0412	0.0412	0.0397	0.421637	0.481108	0.439456	0.0894495
MAC 2	9.32141	0.449376	0.588552	MAC CT	-1.32	-0.5444	93.63	MAC 0	1.13667	45	4.76667	209.333	MAC CT	0.8426	0.8647	0.8436	0.851	0.1505	0.1505	0.1495	0.1495	0.821386	0.825951	0.822783	0.824324
MAC 2	15.1038	0.909186	1.19685	MAC CT	-1.901	-0.1899	93.723	MAC 0	1.695	69	8.6	173	MAC CT	0.8475	0.8407	0.8681	0.8588	0.1662	0.1647	0.1672	0.1657	0.803894	0.804092	0.807395	0.807056
CAR 4	50.2042	1.14786	0.995529	CAR 2	-1.4213	-0.025	98.1246	MAC 0	1.66	66.6667	9.13333	152.333	MAC CT	0.8167	0.8113	0.8074	0.8186	0.1466	0.1461	0.1461	0.1456	0.820497	0.819919	0.819049	0.822135
CAR 4	35.839	0.565383	0.496699	CAR 2	-1.35716	-0.05	97.1413	MAC 0	1.43	57.6667	5	243	MAC CT	0.8005	0.7995	0.7922	0.7794	0.1426	0.1402	0.1417	0.1402	0.821861	0.82464	0.821131	0.820118
CAR 4	21.4774	0.79645	0.37469	CAR 2	-1.19678	-0.05	98.0699	MAC 0	1.24	51.5	5.95	198.5	MAC CT	0.7652	0.7961	0.7446	0.7397	0.1456	0.1495	0.1353	0.1377	0.809723	0.81221	0.818292	0.813843
MAC 4	2.38089	0.504634	0.592764	CAR 2	-1.41998	-0.05	96.9988	MAC 0	0.873333	32.3333	5.33333	120	MAC CT	0.6544	0.6608	0.676	0.6578	0.1142	0.1142	0.1142	0.1152	0.825489	0.827179	0.831065	0.824871
MAC 4	5.30839	0.496321	0.616963	CAR 2	-1.71801	-0.044	98.123	MAC 0	1.205	47	7.5	110.5	MAC 6	0.1324	0.1221	0.1162	0.1078	0.0441	0.0446	0.0446	0.0446	0.666918	0.634726	0.616179	0.586271
MAC 4	3.13727	0.495916	0.548306	CAR 2	-1.4311	-0.0428	97.4322	MAC 0	0.93	35	5.5	137.5	MAC 6	0.1034	0.1	0.1	0.101	0.0569	0.0559	0.0564	0.0569	0.44971	0.441	0.436	0.436634
CAR 6	15.8081	3.78346	2.77307	MAC 2	-1.51936	-0.15	97.6506	MAC 0	1.33	48.5	5.2	210	MAC 6	0.0618	0.0725	0.0765	0.0642	0.0417	0.0426	0.0417	0.0422	0.325243	0.412414	0.454902	0.342679
CAR 6	15.6238	1.63356	0.857425	MAC 2	-1.4576	-0.1998	98.2521	MAC 0	1.09	38.5	6.6	110.5	MAC 6	0.1196	0.1176	0.1211	0.1348	0.0652	0.0647	0.0652	0.0652	0.454849	0.44983	0.461602	0.51632
CAR 6	19.1257	1.07682	0.277878	MAC 2	-1.3772	-0.341233	97.3538	MAC 0	0.895	29	4.55	137.5	MAC 6	0.0946	0.1059	0.1078	0.1039	0.048	0.049	0.048	0.0485	0.4926	0.537299	0.554731	0.533205
MAC 6	6.27284	1.29377	1.35981	MAC 2	-1.44997	-0.2776	97.5432	CAR 1	0.955	34.5	-2.1	484.5	MAC 6	0.148	0.1412	0.1525	0.1368	0.0461	0.0466	0.0471	0.0466	0.688514	0.669972	0.691148	0.659357
MAC 6	3.44285	0.897984	1.20766	MAC 2	-1.4612	-0.182	98.3841	CAR 1	0.615	22	-3.5	624.5
MAC 6	8.06952	1.18415	0.702151	MAC 2	-1.4744	-0.22998	97.7214	CAR 1	0.69	26	-0.4	403
				CAR 6	-1.7098	-0.05	98.2862	CAR 1	0.93	35	-0.85	420
				CAR 6	-1.6991	-0.05	95.7931	CAR 1	0.675	25	-0.7	417
				CAR 6	-2.07279	-0.1	97.2714	CAR 1	0.64	23	0	371.5
				CAR 6	-1.7132	-0.0833	98.4169	MAC 1	0.46	16.5	-1.1	489.5
				CAR 6	-1.3693	-0.04998	98.563	MAC 1	0.745	26.5	-3	556.5
				CAR 6	-1.66577	-0.061	97.2643	MAC 1	1.065	43.5	-2.15	423
				MAC 6	-1.96101	-0.3	97.501	MAC 1	1.13	43	-0.5	399
				MAC 6	-1.91241	-0.2	98.0096	MAC 1	1.105	41.5	-0.95	416.5
				MAC 6	-1.9299	-0.175	97.4169	MAC 1	0.96	37	-0.95	422
				MAC 6	-1.92012	-0.2917	92.9987	CAR 0	0.782433	23.7658	3.65	190.261
				MAC 6	-1.9554	-0.258	98.105	CAR 0	1.58077	54.5991	7.48333	168.761
				MAC 6	-1.9412	-0.2258	97.3981	CAR 0	0.850766	23.5991	3.58333	194.428
								CAR 0	1.08743	43.3198	3.81667	241.761
								CAR 0	1.08243	47.2365	3.3358	229.011
								CAR 0	0.7627	38.9865	2.6108	234.174
								CAR 0	1.14603	51.9865	7.02747	139.674
								CAR 0	1.0727	47.4865	3.1108	260.174
								CAR 0	1.3077	58.4865	10.9608	170.674
								MAC 0	1.02333	42.3333	6.1	145
								MAC 0	1.13667	45	4.76667	209.333
								MAC 0	1.695	69	8.6	173
								MAC 0	1.66	66.6667	9.13333	152.333
								MAC 0	1.43	57.6667	5	243
								MAC 0	1.24	51.5	5.95	198.5
								MAC 0	0.873333	32.3333	5.33333	120
								MAC 0	1.205	47	7.5	110.5
								MAC 0	0.93	35	5.5	137.5
								MAC 0	1.33	48.5	5.2	210
								MAC 0	1.09	38.5	6.6	110.5
								MAC 0	0.895	29	4.55	137.5
								CAR 2	1.21	45	-1.4	428
								CAR 2	0.56	19	-1.6	509
								CAR 2	0.52	16	0.1	360
								CAR 2	0.5	16	-0.7	445
								CAR 2	0.5	16	0.1	365
								CAR 2	0.54	17	-0.3	408
								MAC 2	1.21	45	-1.3	426
								MAC 2	0.35	11	-2.2	675
								MAC 2	0.53	17	-0.4	414
								MAC 2	0.31	10	-1.3	582
								MAC 2	0.5	16	-0.1	395
								MAC 2	0.37	11	-0.4	437
								CAR 0	0.602125	25.2346	2.47036	226.038
								CAR 0	1.40046	56.0679	6.30369	204.538
								CAR 0	0.670458	25.0679	2.40369	230.205
								CAR 0	1.06533	38.0679	2.63703	277.538
								CAR 0	1.06033	41.0426	3.34536	261.013
								CAR 0	0.95533	32.7926	4.1021	240.263
								CAR 0	1.33866	45.7926	8.51877	145.763
								CAR 0	1.1765	41.2926	4.6021	266.263
								CAR 0	1.41151	52.2926	12.4521	176.763
								MAC 0	1.02333	42.3333	6.1	145
								MAC 0	1.13667	45	4.76667	209.333
								MAC 0	1.695	69	8.6	173
								MAC 0	1.66	66.6667	9.13333	152.333
								MAC 0	1.43	57.6667	5	243
								MAC 0	1.24	51.5	5.95	198.5
								MAC 0	0.873333	32.3333	5.33333	120
								MAC 0	1.205	47	7.5	110.5
								MAC 0	0.93	35	5.5	137.5
								MAC 0	1.33	48.5	5.2	210
								MAC 0	1.09	38.5	6.6	110.5
								MAC 0	0.895	29	4.55	137.5
								CAR 3	0.88	30	-1.8	469
								CAR 3	0.75	25	-1.6	473
								CAR 3	0.62	21	-2.2	540
								CAR 3	0.71	24	-3.1	576
								CAR 3	0.84	28	-0.3	397
								CAR 3	0.75	25	-0.5	412
								MAC 3	0.57	19	-1.3	487
								MAC 3	0.53	17	-2.3	578
								MAC 3	0.6	20	-2.8	594
								MAC 3	0.57	19	-3.8	686
								MAC 3	2.45	92	-0.4	386
								MAC 3	0.71	23	-0.9	443
								CAR 0	0.733717	25.6329	3.325	197.881
								CAR 0	1.53205	56.4662	7.15833	176.381
								CAR 0	0.80205	25.4662	3.25833	202.047
								CAR 0	1.03872	41.8266	3.49167	249.381
								CAR 0	1.03372	45.7433	3.6054	236.631
								CAR 0	0.82135	37.4933	2.8804	228.837
								CAR 0	1.20468	50.4933	7.29707	134.337
								CAR 0	1.13135	45.9933	3.3804	254.837
								CAR 0	1.36635	56.9933	11.2304	165.337
								MAC 0	1.02333	42.3333	6.1	145
								MAC 0	1.13667	45	4.76667	209.333
								MAC 0	1.695	69	8.6	173
								MAC 0	1.66	66.6667	9.13333	152.333
								MAC 0	1.43	57.6667	5	243
								MAC 0	1.24	51.5	5.95	198.5
								MAC 0	0.873333	32.3333	5.33333	120
								MAC 0	1.205	47	7.5	110.5
								MAC 0	0.93	35	5.5	137.5
								MAC 0	1.33	48.5	5.2	210
								MAC 0	1.09	38.5	6.6	110.5
								MAC 0	0.895	29	4.55	137.5
								CAR 4	0.66	19	-0.8	441
								CAR 4	0.92	26	-0.3	395
								CAR 4	0.66	19	-1.1	468
								CAR 4	0.8	23	-0.2	391
								CAR 4	1.23	35	-1.1	426
								CAR 4	0.63	17	-0.2	394
								MAC 4	0.57	16	-0.1	388
								MAC 4	0.58	16	-0.6	431
								MAC 4	1.11	33	-0.4	396
								MAC 4	0.88	25	-0.2	389
								MAC 4	0.83	23	0.1	370
								MAC 4	0.68	19	0	383
								CAR 0	0.692279	24.5002	3.06018	208.15
								CAR 0	1.49061	55.3335	6.89351	186.65
								CAR 0	0.760612	24.3335	2.99351	212.316
								CAR 0	1.07638	40.6939	3.22685	259.65
								CAR 0	1.07138	44.1395	3.34058	245.012
								CAR 0	0.859015	35.8895	3.35645	237.219
								CAR 0	1.24235	48.8895	7.77312	142.719
								CAR 0	1.1246	44.3895	3.85645	263.219
								CAR 0	1.3596	55.3895	11.7065	173.719
								MAC 0	1.02333	42.3333	6.1	145
								MAC 0	1.13667	45	4.76667	209.333
								MAC 0	1.695	69	8.6	173
								MAC 0	1.66	66.6667	9.13333	152.333
								MAC 0	1.43	57.6667	5	243
								MAC 0	1.24	51.5	5.95	198.5
								MAC 0	0.873333	32.3333	5.33333	120
								MAC 0	1.205	47	7.5	110.5
								MAC 0	0.93	35	5.5	137.5
								MAC 0	1.33	48.5	5.2	210
								MAC 0	1.09	38.5	6.6	110.5
								MAC 0	0.895	29	4.55	137.5
								CAR 5	0.66	25	-0.7	423
								CAR 5	1.41	56	-1.1	411
								CAR 5	1.69	69	-1.5	415
								CAR 5	2.18	93	-1.4	404
								CAR 5	0.55	20	0	384
								CAR 5	0.77	28	-0.3	397
								MAC 5	0.88	34	-0.7	413
								MAC 5	1.41	56	-1.1	411
								MAC 5	0.8	31	-1.7	467
								MAC 5	0.58	22	-2	524
								MAC 5	0.45	16	0	379
								MAC 5	1.52	59	-0.1	381
								CAR 0	0.643562	26.3673	2.73518	215.769
								CAR 0	1.4419	57.2006	6.56851	194.269
								CAR 0	0.711896	26.2006	2.66851	219.936
								CAR 0	1.02766	39.2006	2.90185	267.269
								CAR 0	1.02266	42.6463	3.61018	252.632
								CAR 0	0.917665	34.3963	3.62605	231.882
								CAR 0	1.301	47.3963	8.04272	137.382
								CAR 0	1.18325	42.8963	4.12605	257.882
								CAR 0	1.41825	53.8963	11.9761	168.382
								MAC 0	3	0.1	-0.7	600
								MAC 0	0.08	2	-0.9	1036
								MAC 0	0.06	1	-0.8	1203
								MAC 0	0.21	5	-1.9	879
								MAC 0	0.09	2	-0.8	957
								MAC 0	0.1	2	-1.2	1061
								MAC 0	1.02333	42.3333	6.1	145
								MAC 0	1.13667	45	4.76667	209.333
								MAC 0	1.695	69	8.6	173
								MAC 0	1.66	66.6667	9.13333	152.333
								MAC 0	1.43	57.6667	5	243
								MAC 0	1.24	51.5	5.95	198.5
								CAR 6	0.873333	32.3333	5.33333	120
								CAR 6	1.205	47	7.5	110.5
								CAR 6	0.93	35	5.5	137.5
								CAR 6	1.33	48.5	5.2	210
								CAR 6	1.09	38.5	6.6	110.5
								CAR 6	0.895	29	4.55	137.5
								MAC 6	0.17	4	-1.9	964
								MAC 6	0.2	5	-1.5	815
								MAC 6	0.1	2	-0.6	720
								MAC 6	0.14	3	-1.1	866
								MAC 6	0.06	1	-0.3	658
								MAC 6	0.12	3	-1.7	1199
